# Supplementary material for: Dried Porous Biomaterials from Mealworm Protein Gels: Proof of Concept and Impact of Drying Method on Structural Properties and Zinc Retention
Source: Gels. 2024 Apr 18;10(4):275. doi: 10.3390/gels10040275 (PMC11049402; doi:10.3390/gels10040275)
Supplement: Supplementary file 1 [file gels-10-00275-s001.zip]

Archive with 1 entries (1 files):
- gels-2912051-supplementary.pdf
